# Supplementary material for: Presence of Trace Metals in the Biological Samples of Prostate Cancer Patients: A Systematic Review of Case-Control Studies
Source: Cancers (Basel). 2026 Jan 13;18(2):236. doi: 10.3390/cancers18020236 (PMC12838532; doi:10.3390/cancers18020236)
Supplement: Supplementary file 1 [file cancers-18-00236-s001.zip]

Archive with 1 entries (1 files):
- cancers-3878171-supplementary.pdf
